# Supplementary material for: Efficient Bioprocess for Mixed PET Waste Depolymerization Using Crude Cutinase
Source: Polymers (Basel). 2025 Mar 14;17(6):763. doi: 10.3390/polym17060763 (PMC11946107; doi:10.3390/polym17060763)
Supplement: Supplementary file 1 [file polymers-17-00763-s001.zip]

Archive with 1 entries (1 files):
- polymers-3496310-supplementary.pdf
